# Supplementary material for: Plectorhinchus makranensis (Teleostei, Haemulidae), a new species of sweetlips from the Persian Gulf and the Gulf of Oman
Source: Zookeys. 2020 Oct 28;980:141–54. doi: 10.3897/zookeys.980.50934 (PMC7642193; doi:10.3897/zookeys.980.50934)
Supplement: XML Treatment for Plectorhinchus makranensis [file zookeys.980.50934-treatment1.xml]

<!DOCTYPE tp:taxon-treatment
  PUBLIC "-//TaxonX//DTD Taxonomic Treatment Publishing DTD v0 20100105//EN" "tax-treatment-NSO.dtd">
<tp:taxon-treatment xmlns:tp="http://www.plazi.org/taxpub"><tp:treatment-meta><kwd-group><label>Taxon classification</label><kwd><named-content xmlns:xlink="http://www.w3.org/1999/xlink" content-type="kingdom">Animalia</named-content></kwd><kwd><named-content xmlns:xlink="http://www.w3.org/1999/xlink" content-type="order">Perciformes</named-content></kwd><kwd><named-content xmlns:xlink="http://www.w3.org/1999/xlink" content-type="family">Haemulidae</named-content></kwd></kwd-group><mixed-citation publication-type="journal"><person-group><name><surname>Damadi</surname><given-names>Ehsan</given-names></name><name><surname>Moghaddam</surname><given-names>Faezeh Yazdani</given-names></name><name><surname>Ghassemzadeh</surname><given-names>Fereshteh</given-names></name><name><surname>Ghanbarifardi</surname><given-names>Mehdi</given-names></name></person-group><article-title><italic><tp:taxon-name><tp:taxon-name-part taxon-name-part-type="genus" reg="Plectorhinchus">Plectorhinchus</tp:taxon-name-part> <tp:taxon-name-part taxon-name-part-type="species" reg="makranensis">makranensis</tp:taxon-name-part></tp:taxon-name></italic> (<tp:taxon-name><tp:taxon-name-part taxon-name-part-type="subclass">Teleostei</tp:taxon-name-part></tp:taxon-name>, <tp:taxon-name><tp:taxon-name-part taxon-name-part-type="family">Haemulidae</tp:taxon-name-part></tp:taxon-name>), a new species of sweetlips from the Persian Gulf and the Gulf of Oman</article-title><source>Zookeys</source><day>28</day><month>10</month><year>2020</year><volume>980</volume><fpage>141</fpage><lpage>154</lpage><pub-id pub-id-type="doi">10.3897/zookeys.980.50934</pub-id></mixed-citation></tp:treatment-meta><tp:nomenclature><tp:taxon-name><object-id xmlns:xlink="http://www.w3.org/1999/xlink" content-type="arpha" xlink:type="simple">E8B808AA-8C8B-5E3C-9DE7-5888AE15530F</object-id>
              <tp:taxon-name-part taxon-name-part-type="genus" reg="Plectorhinchus">Plectorhinchus</tp:taxon-name-part>
              <tp:taxon-name-part taxon-name-part-type="species" reg="makranensis">makranensis</tp:taxon-name-part>
              <object-id xmlns:xlink="http://www.w3.org/1999/xlink" content-type="zoobank" xlink:type="simple">http://zoobank.org/EAF907D6-B2FB-4BA3-8162-59148206D62F</object-id>
            </tp:taxon-name><tp:taxon-status xmlns:xlink="http://www.w3.org/1999/xlink" xlink:type="simple">sp. nov.</tp:taxon-status><xref ref-type="fig" rid="F1">Figs 1</xref><xref ref-type="fig" rid="F2">, 2</xref><xref ref-type="fig" rid="F3">, 3</xref><xref ref-type="fig" rid="F4">, 4</xref><xref ref-type="fig" rid="F5">, 5</xref><xref ref-type="fig" rid="F6">, 6</xref><xref ref-type="supplementary-material" rid="S1">; Suppl. material 1</xref><xref ref-type="supplementary-material" rid="S2">: Table S1, Suppl. material 2: Table S2</xref></tp:nomenclature><tp:treatment-sec sec-type="Holotype" id="SECID0EFZAE"><title>Holotype.</title><p>(Fig. <xref ref-type="fig" rid="F3">3</xref>). <named-content xmlns:xlink="http://www.w3.org/1999/xlink" content-type="dwc:institutional_code" xlink:type="simple">ZMFUM</named-content>-HA-56, 246.5 mm <abbrev xmlns:xlink="http://www.w3.org/1999/xlink" xlink:title="standard length" id="ABBRID0EUZAE" xlink:type="simple">SL</abbrev> Type locality. Iran Gulf of Oman, Sistan and Baluchestan prov, Beris coast, <named-content xmlns:xlink="http://www.w3.org/1999/xlink" content-type="dwc:verbatimCoordinates" xlink:type="simple"><named-content content-type="geo-json" specific-use="{&#34;type&#34;:&#34;Point&#34;,&#34;coordinates&#34;:[61.771389,24.603889]}" id="NCID0E2ZAE" xlink:type="simple">24°36'14"N, 61°45'77"E</named-content></named-content>, depth 15 m, collected by Ehsan Damadi, 5 Aug 2017.</p><fig id="F3" position="float" orientation="portrait"><object-id xmlns:xlink="http://www.w3.org/1999/xlink" content-type="doi" xlink:type="simple">10.3897/zookeys.980.50934.figure3</object-id><object-id xmlns:xlink="http://www.w3.org/1999/xlink" content-type="arpha" xlink:type="simple">CCBDD648-C225-5FBD-BDD3-4BE6F965A712</object-id><label>Figure 3.</label><caption><p>Holotype of <italic><tp:taxon-name><tp:taxon-name-part taxon-name-part-type="genus" reg="Plectorhinchus">Plectorhinchus</tp:taxon-name-part> <tp:taxon-name-part taxon-name-part-type="species" reg="makranensis">makranensis</tp:taxon-name-part></tp:taxon-name></italic> sp. nov. <named-content xmlns:xlink="http://www.w3.org/1999/xlink" content-type="dwc:institutional_code" xlink:type="simple">ZMFUM</named-content>-HA-56, 246.5 mm <abbrev xmlns:xlink="http://www.w3.org/1999/xlink" xlink:title="standard length" id="ABBRID0EY1AE" xlink:type="simple">SL</abbrev>, Gulf of Oman: Beris coast (Photo by E. Damadi).</p></caption><graphic xmlns:xlink="http://www.w3.org/1999/xlink" xlink:href="zookeys-980-141-g003.jpg" position="float" orientation="portrait" xlink:type="simple" id="oo_468313.jpg"><uri content-type="original_file" xlink:type="simple">https://binary.pensoft.net/fig/468313</uri></graphic></fig><p><bold><italic>Paratypes</italic></bold> (<italic>N</italic> = 15). <named-content xmlns:xlink="http://www.w3.org/1999/xlink" content-type="dwc:institutional_code" xlink:type="simple">ZMFUM</named-content>-HA-31, 141.2 mm <abbrev xmlns:xlink="http://www.w3.org/1999/xlink" xlink:title="standard length" id="ABBRID0EP2AE" xlink:type="simple">SL</abbrev>, <named-content xmlns:xlink="http://www.w3.org/1999/xlink" content-type="dwc:institutional_code" xlink:type="simple">ZMFUM</named-content>-HA-75, 226.6 mm <abbrev xmlns:xlink="http://www.w3.org/1999/xlink" xlink:title="standard length" id="ABBRID0EY2AE" xlink:type="simple">SL</abbrev>, <named-content xmlns:xlink="http://www.w3.org/1999/xlink" content-type="dwc:institutional_code" xlink:type="simple">ZMFUM</named-content>-HA-205, 345.6 mm <abbrev xmlns:xlink="http://www.w3.org/1999/xlink" xlink:title="standard length" id="ABBRID0EB3AE" xlink:type="simple">SL</abbrev>, <named-content xmlns:xlink="http://www.w3.org/1999/xlink" content-type="dwc:institutional_code" xlink:type="simple">ZMFUM</named-content>-HA-147, 295.3 mm <abbrev xmlns:xlink="http://www.w3.org/1999/xlink" xlink:title="standard length" id="ABBRID0EK3AE" xlink:type="simple">SL</abbrev> and <named-content xmlns:xlink="http://www.w3.org/1999/xlink" content-type="dwc:institutional_code" xlink:type="simple">ZMFUM</named-content>-HA-148 203.1 mm <abbrev xmlns:xlink="http://www.w3.org/1999/xlink" xlink:title="standard length" id="ABBRID0ET3AE" xlink:type="simple">SL</abbrev>, all from the Gulf of Oman, Sistan and Baluchestan prov, Tis coast, <named-content xmlns:xlink="http://www.w3.org/1999/xlink" content-type="dwc:verbatimCoordinates" xlink:type="simple"><named-content content-type="geo-json" specific-use="{&#34;type&#34;:&#34;Point&#34;,&#34;coordinates&#34;:[61.107778,25.133333]}" id="NCID0E13AE" xlink:type="simple">25°7'60"N, 61°6'28"E</named-content></named-content>, depth 5 to 7 m, collected by E. Damadi, 10 Sep 2017; <named-content xmlns:xlink="http://www.w3.org/1999/xlink" content-type="dwc:institutional_code" xlink:type="simple">ZMFUM</named-content>-HA-4, 246.5 mm <abbrev xmlns:xlink="http://www.w3.org/1999/xlink" xlink:title="standard length" id="ABBRID0EE4AE" xlink:type="simple">SL</abbrev> and <named-content xmlns:xlink="http://www.w3.org/1999/xlink" content-type="dwc:institutional_code" xlink:type="simple">ZMFUM</named-content>-HA-2, 228.5 mm <abbrev xmlns:xlink="http://www.w3.org/1999/xlink" xlink:title="standard length" id="ABBRID0EN4AE" xlink:type="simple">SL</abbrev>, Gulf of Oman, Hormozgan prov, Pozm coast, <named-content xmlns:xlink="http://www.w3.org/1999/xlink" content-type="dwc:verbatimCoordinates" xlink:type="simple"><named-content content-type="geo-json" specific-use="{&#34;type&#34;:&#34;Point&#34;,&#34;coordinates&#34;:[59.986667,25.296667]}" id="NCID0EU4AE" xlink:type="simple">25°17'48"N, 59°59'12"E</named-content></named-content>, depth 6 m, collected by M. Kahouri, 12 Oct 2017; <named-content xmlns:xlink="http://www.w3.org/1999/xlink" content-type="dwc:institutional_code" xlink:type="simple">ZMFUM</named-content>-HA-44, 268.3 mm <abbrev xmlns:xlink="http://www.w3.org/1999/xlink" xlink:title="standard length" id="ABBRID0E54AE" xlink:type="simple">SL</abbrev> and <named-content xmlns:xlink="http://www.w3.org/1999/xlink" content-type="dwc:institutional_code" xlink:type="simple">ZMFUM</named-content>-HA-45, 274.5 mm <abbrev xmlns:xlink="http://www.w3.org/1999/xlink" xlink:title="standard length" id="ABBRID0EH5AE" xlink:type="simple">SL</abbrev>, Gulf of Oman, Hormozgan prov, Jask coast, <named-content xmlns:xlink="http://www.w3.org/1999/xlink" content-type="dwc:verbatimCoordinates" xlink:type="simple"><named-content content-type="geo-json" specific-use="{&#34;type&#34;:&#34;Point&#34;,&#34;coordinates&#34;:[57.760278,25.617500]}" id="NCID0EO5AE" xlink:type="simple">25°36'63"N, 57°45'37"E</named-content></named-content>, depth 6 m, collected by H. Rahmani, 5 Nov 2017; <named-content xmlns:xlink="http://www.w3.org/1999/xlink" content-type="dwc:institutional_code" xlink:type="simple">ZMFUM</named-content>-HA-74, 248.6 mm <abbrev xmlns:xlink="http://www.w3.org/1999/xlink" xlink:title="standard length" id="ABBRID0EY5AE" xlink:type="simple">SL</abbrev>, and <named-content xmlns:xlink="http://www.w3.org/1999/xlink" content-type="dwc:institutional_code" xlink:type="simple">ZMFUM</named-content>-HA-76, 301.1 mm <abbrev xmlns:xlink="http://www.w3.org/1999/xlink" xlink:title="standard length" id="ABBRID0EB6AE" xlink:type="simple">SL</abbrev>, Gulf of Oman, Hormozgan prov, Jask coast, <named-content xmlns:xlink="http://www.w3.org/1999/xlink" content-type="dwc:verbatimCoordinates" xlink:type="simple"><named-content content-type="geo-json" specific-use="{&#34;type&#34;:&#34;Point&#34;,&#34;coordinates&#34;:[57.826667,25.478611]}" id="NCID0EI6AE" xlink:type="simple">25°28'43"N, 57°49'36"E</named-content></named-content>, depth 6 to 9 m, collected by A. Amiri, 7 Dec 2017; <named-content xmlns:xlink="http://www.w3.org/1999/xlink" content-type="dwc:institutional_code" xlink:type="simple">ZMFUM</named-content>-HA-78, 277.5 mm <abbrev xmlns:xlink="http://www.w3.org/1999/xlink" xlink:title="standard length" id="ABBRID0ES6AE" xlink:type="simple">SL</abbrev>, <named-content xmlns:xlink="http://www.w3.org/1999/xlink" content-type="dwc:institutional_code" xlink:type="simple">ZMFUM</named-content>-HA-87, 263.3 mm <abbrev xmlns:xlink="http://www.w3.org/1999/xlink" xlink:title="standard length" id="ABBRID0E26AE" xlink:type="simple">SL</abbrev> and <named-content xmlns:xlink="http://www.w3.org/1999/xlink" content-type="dwc:institutional_code" xlink:type="simple">ZMFUM</named-content>-HA-116, 287.3 mm <abbrev xmlns:xlink="http://www.w3.org/1999/xlink" xlink:title="standard length" id="ABBRID0EFAAG" xlink:type="simple">SL</abbrev>, Persian Gulf, Bushehr prov, Kangan Bandar, <named-content xmlns:xlink="http://www.w3.org/1999/xlink" content-type="dwc:verbatimCoordinates" xlink:type="simple"><named-content content-type="geo-json" specific-use="{&#34;type&#34;:&#34;Point&#34;,&#34;coordinates&#34;:[52.119167,27.555556]}" id="NCID0EMAAG" xlink:type="simple">27°33'20"N, 52° 7'09"E</named-content></named-content>, depth 10 m, collected by H. Tangestani, 13 Apr 2018; <named-content xmlns:xlink="http://www.w3.org/1999/xlink" content-type="dwc:institutional_code" xlink:type="simple">ZMFUM</named-content>-HA-89, 146.5 mm <abbrev xmlns:xlink="http://www.w3.org/1999/xlink" xlink:title="standard length" id="ABBRID0EWAAG" xlink:type="simple">SL</abbrev>, Persian Gulf, Khuzestan prov, Henijan coast, <named-content xmlns:xlink="http://www.w3.org/1999/xlink" content-type="dwc:verbatimCoordinates" xlink:type="simple"><named-content content-type="geo-json" specific-use="{&#34;type&#34;:&#34;Point&#34;,&#34;coordinates&#34;:[50.005278,29.626389]}" id="NCID0E4AAG" xlink:type="simple">29°37'35"N, 49°59'79"E</named-content></named-content>, depth 7 m, collected by H. Tangestani, 5 Jun 2018.</p></tp:treatment-sec><tp:treatment-sec sec-type="material" id="SECID0ECBAG"><title>Comparative material.</title><p><bold><italic><tp:taxon-name><tp:taxon-name-part taxon-name-part-type="genus" reg="Plectorhinchus">Plectorhinchus</tp:taxon-name-part> <tp:taxon-name-part taxon-name-part-type="species" reg="schotaf">schotaf</tp:taxon-name-part></tp:taxon-name></italic></bold> (<italic>N</italic> = 18): <bold>Gulf of Oman</bold>: <named-content xmlns:xlink="http://www.w3.org/1999/xlink" content-type="dwc:institutional_code" xlink:type="simple">ZMFUM</named-content>-HA-103 to 106, four specimens, 268.9–290.9 mm, Jask, 5 Nov 2017, H. Rahmani; <bold>Persian Gulf</bold>: <named-content xmlns:xlink="http://www.w3.org/1999/xlink" content-type="dwc:institutional_code" xlink:type="simple">ZMFUM</named-content>-HA-114 to 120, six specimens, 254.5–313 mm, Bushehr, 13 Apr 2018, H. Tangestani; <bold>Red Sea</bold>: BPBM 20355, 245 mm, Port Sudan, 9 Oct 1974, J.E. Randall; BPBM 20766, two specimens, 234–243 mm, Port Sudan, 14 Oct 1975, J.E. Randall; <bold>Mozambique</bold>: SAIAB 41668, four specimens, 100–121 mm, Inhaca, Sep 1948, J.L.B. &amp; M.M. Smith; SAIAB 19796, 183 mm, Ibo, 8 Aug 1957, J.L.B. Smith.</p><p><bold><italic><tp:taxon-name><tp:taxon-name-part taxon-name-part-type="genus" reg="Plectorhinchus">Plectorhinchus</tp:taxon-name-part> <tp:taxon-name-part taxon-name-part-type="species" reg="sordidus">sordidus</tp:taxon-name-part></tp:taxon-name></italic></bold> (<italic>N</italic> = 2): <bold>Seychelles</bold>: BPBM 21661, 230 mm, Caiman Rocks, 7 Jun. 1977, J.E. Randall; <bold>Mozambique</bold>: SAIAB 41668, 81 mm, 1 Sep 1948, J.L.B. and M.M. Smith.</p></tp:treatment-sec><tp:treatment-sec sec-type="diagnosis" id="SECID0EADAG"><title>Diagnosis.</title><p><italic><tp:taxon-name><tp:taxon-name-part taxon-name-part-type="genus" reg="Plectorhinchus">Plectorhinchus</tp:taxon-name-part> <tp:taxon-name-part taxon-name-part-type="species" reg="makranensis">makranensis</tp:taxon-name-part></tp:taxon-name></italic> sp. nov. can be distinguished from other congeners by the following combination of features: (1) meristic characters: dorsal fin rays XII, 18–20; gill rakers 10–12 + 16–17 (26–29); tubed lateral-line scales 55–57; transverse scale rows above lateral line 10–11; transverse scale rows below lateral line 17–18; circumpeduncular scales 30–31; (2) morphometric characters: base of soft portion of dorsal fin 27.6–29.4% of <abbrev xmlns:xlink="http://www.w3.org/1999/xlink" xlink:title="standard length" id="ABBRID0ERDAG" xlink:type="simple">SL</abbrev>; orbit diameter 25.5–30.1% of <abbrev xmlns:xlink="http://www.w3.org/1999/xlink" xlink:title="head length" id="ABBRID0EVDAG" xlink:type="simple">HL</abbrev>; caudal peduncle length 19.2–21.3% of <abbrev xmlns:xlink="http://www.w3.org/1999/xlink" xlink:title="standard length" id="ABBRID0EZDAG" xlink:type="simple">SL</abbrev>; (3) Color pattern: head and body <tp:taxon-name><tp:taxon-name-part taxon-name-part-type="genus" reg="Plectorhinchus"/><tp:taxon-name-part taxon-name-part-type="species" reg="unicolor">unicolor</tp:taxon-name-part></tp:taxon-name> without markings, the posterior part of the opercular membrane grey; uppermost first to third pectoral-fin rays light grey.</p></tp:treatment-sec><tp:treatment-sec sec-type="description" id="SECID0EGEAG"><title>Description.</title><p>Meristic data and morphometric data are given in Suppl. material <xref ref-type="supplementary-material" rid="S2">2</xref>: Table S2. Dorsal-fin rays XII, 18–20 (modally 19), all soft rays branched except the first; anal-fin rays III, 7–8 (rarely 8), all soft rays branched; pectoral-fin rays 16–17 (modally 16), first and second rays unbranched; pelvic rays fin I, 5, all branched; caudal fin with 9 dorsal and 7 ventral rays (total = 16), uppermost and lowermost unbranched; tubed lateral-line scales 55–57 (modally 56); scales above lateral line to the base of the first dorsal-fin spine 10–11 (modally 10); scales below lateral line to first anal-fin spine 17–18 (modally 17); circumpeduncular scales 30–31 (modally 30); gill rakers on first arch small, 10–12 on upper limb (modally 12) and 16–17 on lower limb (modally 17); branchiostegal rays 7; preopercle with 31–36 serrae.</p><p>Body elongate, moderate deep, its depth 2.8–3.4 in <abbrev xmlns:xlink="http://www.w3.org/1999/xlink" xlink:title="standard length" id="ABBRID0ESEAG" xlink:type="simple">SL</abbrev>, compressed laterally and covered with ctenoid scales; scales on the middle of the body largest; lateral line extends slightly as smaller scales onto the caudal-fin base; scales present on suborbital; snout and chin without scales; predorsal scales extending through interorbital. Head moderately large, head length 3.4–3.7 in <abbrev xmlns:xlink="http://www.w3.org/1999/xlink" xlink:title="standard length" id="ABBRID0EWEAG" xlink:type="simple">SL</abbrev>, upper profile convex; mouth moderately small and terminal, lips fleshy, upper jaw protruding slightly beyond the lower jaw; nostrils small, posterior nostril half diameter of anterior nostril, anterior nostril on horizontal line through the lower margin of eye; orbit diameter 3.3–3.9 in <abbrev xmlns:xlink="http://www.w3.org/1999/xlink" xlink:title="head length" id="ABBRID0E1EAG" xlink:type="simple">HL</abbrev>; three pores on each side of the chin, but no pit; teeth cardiform, approximately 2 rows laterally and 5 rows anteriorly in the upper jaw, approximately 2 rows laterally and 6 rows anteriorly in lower jaw, approximately 20–24 teeth in the upper jaw on each side and approximately 16–18 in the lower jaw on each side, palatine and vomer without teeth. Opercle with a single, exposed, short and weak spine; preopercle slightly concave and serrate, including few serrae on the posteroventral margin.</p><p>Origin of dorsal fin above the pectoral-fin base, first spine shortest, fifth spine longest, first dorsal-fin spine about 1.2 length of fifth, first spine 6.4 (6.1–6.5) in <abbrev xmlns:xlink="http://www.w3.org/1999/xlink" xlink:title="head length" id="ABBRID0EAFAG" xlink:type="simple">HL</abbrev>, fifth spine 2.6 (2.2–2.7) in <abbrev xmlns:xlink="http://www.w3.org/1999/xlink" xlink:title="head length" id="ABBRID0EEFAG" xlink:type="simple">HL</abbrev>, 6<sup>th</sup> and 7<sup>th</sup> soft dorsal-fin ray longest, 6<sup>th</sup> and 7<sup>th</sup> 3.6 in <abbrev xmlns:xlink="http://www.w3.org/1999/xlink" xlink:title="head length" id="ABBRID0EQFAG" xlink:type="simple">HL</abbrev>, 18<sup>th</sup> to 20<sup>th</sup> soft dorsal-fin ray shortest, its length 9.6–9.8 in <abbrev xmlns:xlink="http://www.w3.org/1999/xlink" xlink:title="head length" id="ABBRID0EYFAG" xlink:type="simple">HL</abbrev>, base of soft portion of dorsal fin 1.1 in base of the spinous portion; anal fin short, with somewhat rounded posterior margin, origin below base of 7<sup>th</sup> soft dorsal-fin ray, second spine longest, first ray is the longest, anal-fin length 2.5 (2.3–2.6) in <abbrev xmlns:xlink="http://www.w3.org/1999/xlink" xlink:title="head length" id="ABBRID0E5FAG" xlink:type="simple">HL</abbrev>; posterior margin of caudal fin slightly emarginate, caudal-fin length 1.7–1.8 in <abbrev xmlns:xlink="http://www.w3.org/1999/xlink" xlink:title="head length" id="ABBRID0ECGAG" xlink:type="simple">HL</abbrev>; pectoral fin reaching vertical between bases of seventh and eighth dorsal-fin spines, pectoral-fin length 1.4–1.5 in <abbrev xmlns:xlink="http://www.w3.org/1999/xlink" xlink:title="head length" id="ABBRID0EGGAG" xlink:type="simple">HL</abbrev>. Origin of pelvic fins behind pectoral-fin base, its tip reaching vertical at ninth dorsal-fin spine, second ray longest, pelvic-fin length 1.4–1.5 in <abbrev xmlns:xlink="http://www.w3.org/1999/xlink" xlink:title="head length" id="ABBRID0EKGAG" xlink:type="simple">HL</abbrev>.</p></tp:treatment-sec><tp:treatment-sec sec-type="Color pattern in preservative" id="SECID0EOGAG"><title>Color pattern in preservative.</title><p>(<bold><italic>Holotype</italic></bold>: Fig. <xref ref-type="fig" rid="F3">3</xref>). Head and body steel grey; head and edge of fins slightly darker than the rest of the body; posterior part of opercular membrane dark grey; lips grey; ventral part of body including underside of head and belly to lower part of caudal peduncle white; iris yellow.</p></tp:treatment-sec><tp:treatment-sec sec-type="Color in fresh" id="SECID0E2GAG"><title>Color in fresh.</title><p>(paratypes: Fig. <xref ref-type="fig" rid="F4">4</xref>). Body silver-grey; all fins dark grey; pectoral-fin base light grey; uppermost first to third pectoral-fin rays light gray; orbital margin orange; iris grey; ventral part of body including subopercle, chest and pectoral-fin margin opaque white; lips and chin pink-grey; posterior part of opercular membrane grey.</p><fig id="F4" position="float" orientation="portrait"><object-id xmlns:xlink="http://www.w3.org/1999/xlink" content-type="doi" xlink:type="simple">10.3897/zookeys.980.50934.figure4</object-id><object-id xmlns:xlink="http://www.w3.org/1999/xlink" content-type="arpha" xlink:type="simple">302598BD-0005-5364-A4C6-BE6013E53E89</object-id><label>Figure 4.</label><caption><p><italic><tp:taxon-name><tp:taxon-name-part taxon-name-part-type="genus" reg="Plectorhinchus">Plectorhinchus</tp:taxon-name-part> <tp:taxon-name-part taxon-name-part-type="species" reg="makranensis">makranensis</tp:taxon-name-part></tp:taxon-name></italic> sp. nov. <bold>a</bold><named-content xmlns:xlink="http://www.w3.org/1999/xlink" content-type="dwc:institutional_code" xlink:type="simple">ZMFUM</named-content>-HA-205, paratype, 345.6 mm <abbrev xmlns:xlink="http://www.w3.org/1999/xlink" xlink:title="standard length" id="ABBRID0E6HAG" xlink:type="simple">SL</abbrev>, Gulf of Oman: Tis coast, (Photo by E. Damadi) <bold>b</bold><named-content xmlns:xlink="http://www.w3.org/1999/xlink" content-type="dwc:institutional_code" xlink:type="simple">ZMFUM</named-content>-HA-75, paratype, 226.6 mm <abbrev xmlns:xlink="http://www.w3.org/1999/xlink" xlink:title="standard length" id="ABBRID0EKIAG" xlink:type="simple">SL</abbrev>, Gulf of Oman: Tis coast, (Photo by E. Damadi).</p></caption><graphic xmlns:xlink="http://www.w3.org/1999/xlink" xlink:href="zookeys-980-141-g004.jpg" position="float" orientation="portrait" xlink:type="simple" id="oo_468314.jpg"><uri content-type="original_file" xlink:type="simple">https://binary.pensoft.net/fig/468314</uri></graphic></fig></tp:treatment-sec><tp:treatment-sec sec-type="distribution" id="SECID0ETIAG"><title>Distribution and habitat.</title><p>The new species has been observed at six localities along the coast of the Gulf of Oman and the Persian Gulf in the Northwest Indian Ocean. Abundance was greater in the Gulf of Oman compared to the Persian Gulf. All specimens have been collected from shallow rocky and coral areas. Other species of this family which occur sympatrically at the type locality (Beris coast) with <italic><tp:taxon-name><tp:taxon-name-part taxon-name-part-type="genus" reg="Plectorhinchus">Plectorhinchus</tp:taxon-name-part> <tp:taxon-name-part taxon-name-part-type="species" reg="makranensis">makranensis</tp:taxon-name-part></tp:taxon-name></italic> sp. nov. include: <italic><tp:taxon-name><tp:taxon-name-part taxon-name-part-type="genus" reg="Diagramma">Diagramma</tp:taxon-name-part> <tp:taxon-name-part taxon-name-part-type="species" reg="pictum">pictum</tp:taxon-name-part></tp:taxon-name></italic>, <italic><tp:taxon-name><tp:taxon-name-part taxon-name-part-type="genus" reg="Plectorhinchus">Plectorhinchus</tp:taxon-name-part> <tp:taxon-name-part taxon-name-part-type="species" reg="pictus">pictus</tp:taxon-name-part></tp:taxon-name></italic>, <italic><tp:taxon-name><tp:taxon-name-part taxon-name-part-type="genus" reg="Pomadasys">Pomadasys</tp:taxon-name-part> <tp:taxon-name-part taxon-name-part-type="species" reg="kaakan">kaakan</tp:taxon-name-part></tp:taxon-name></italic>, <italic><tp:taxon-name><tp:taxon-name-part taxon-name-part-type="genus" reg="Pomadasys">P.</tp:taxon-name-part> <tp:taxon-name-part taxon-name-part-type="species" reg="maculatus">maculatus</tp:taxon-name-part></tp:taxon-name></italic> and <italic><tp:taxon-name><tp:taxon-name-part taxon-name-part-type="genus" reg="Plectorhinchus">P.</tp:taxon-name-part> <tp:taxon-name-part taxon-name-part-type="species" reg="stridens">stridens</tp:taxon-name-part></tp:taxon-name></italic>.</p></tp:treatment-sec><tp:treatment-sec sec-type="etymology" id="SECID0E2KAG"><title>Etymology.</title><p>The species name is derived from the Makran coast and refers to the coastal land in southeastern Iran and southwestern Pakistan, north of the Gulf of Oman.</p></tp:treatment-sec><tp:treatment-sec sec-type="Multivariate analysis" id="SECID0EALAG"><title>Multivariate analysis.</title><p>The first two Principal Components (<abbrev xmlns:xlink="http://www.w3.org/1999/xlink" xlink:title="Principal Components" id="ABBRID0EGLAG" xlink:type="simple">PCs</abbrev>) of the meristic and morphological characters accounted for 78.3% and 60% of the variation, respectively (Fig. <xref ref-type="fig" rid="F5">5A, B</xref>). In the meristic <abbrev xmlns:xlink="http://www.w3.org/1999/xlink" xlink:title="principal components analyses" id="ABBRID0EOLAG" xlink:type="simple">PCA</abbrev>, the number of total gill rakers, circumpeduncular scales and transverse scale rows below the lateral line loaded heavily on the first PC. Both species were completely distinguished along the first axis (Fig. <xref ref-type="fig" rid="F5">5A</xref>). In the morphometric <abbrev xmlns:xlink="http://www.w3.org/1999/xlink" xlink:title="principal components analyses" id="ABBRID0EWLAG" xlink:type="simple">PCA</abbrev>, measurements including the length of the soft dorsal-fin base, body depth and depth of the caudal peduncle separated <italic><tp:taxon-name><tp:taxon-name-part taxon-name-part-type="genus" reg="Plectorhinchus">Plectorhinchus</tp:taxon-name-part> <tp:taxon-name-part taxon-name-part-type="species" reg="makranensis">makranensis</tp:taxon-name-part></tp:taxon-name></italic> sp. nov. from <italic><tp:taxon-name><tp:taxon-name-part taxon-name-part-type="genus" reg="Plectorhinchus">P.</tp:taxon-name-part> <tp:taxon-name-part taxon-name-part-type="species" reg="schotaf">schotaf</tp:taxon-name-part></tp:taxon-name></italic> along the first PC1 (Fig. <xref ref-type="fig" rid="F5">5B</xref>).</p><fig id="F5" position="float" orientation="portrait"><object-id xmlns:xlink="http://www.w3.org/1999/xlink" content-type="doi" xlink:type="simple">10.3897/zookeys.980.50934.figure5</object-id><object-id xmlns:xlink="http://www.w3.org/1999/xlink" content-type="arpha" xlink:type="simple">A15320A8-09BB-5F49-9490-A580622668FC</object-id><label>Figure 5.</label><caption><p>Principal components analysis (<abbrev xmlns:xlink="http://www.w3.org/1999/xlink" xlink:title="principal components analyses" id="ABBRID0E3MAG" xlink:type="simple">PCA</abbrev>) results for <bold>A</bold> meristic and <bold>B</bold> morphometric data of two species of <italic><tp:taxon-name><tp:taxon-name-part taxon-name-part-type="genus" reg="Plectorhinchus">Plectorhinchus</tp:taxon-name-part></tp:taxon-name></italic>: <italic><tp:taxon-name><tp:taxon-name-part taxon-name-part-type="genus" reg="Plectorhinchus">Plectorhinchus</tp:taxon-name-part> <tp:taxon-name-part taxon-name-part-type="species" reg="makranensis">makranensis</tp:taxon-name-part></tp:taxon-name></italic> sp. nov. (pink); <italic><tp:taxon-name><tp:taxon-name-part taxon-name-part-type="genus" reg="Plectorhinchus">P.</tp:taxon-name-part> <tp:taxon-name-part taxon-name-part-type="species" reg="schotaf">schotaf</tp:taxon-name-part></tp:taxon-name></italic> (green).</p></caption><graphic xmlns:xlink="http://www.w3.org/1999/xlink" xlink:href="zookeys-980-141-g005.jpg" position="float" orientation="portrait" xlink:type="simple" id="oo_468315.jpg"><uri content-type="original_file" xlink:type="simple">https://binary.pensoft.net/fig/468315</uri></graphic></fig></tp:treatment-sec><tp:treatment-sec><!--Section generated to contain objects referenced in tp:taxon-treatment.--><fig id="F1" position="float" orientation="portrait"><object-id xmlns:xlink="http://www.w3.org/1999/xlink" content-type="doi" xlink:type="simple">10.3897/zookeys.980.50934.figure1</object-id><object-id xmlns:xlink="http://www.w3.org/1999/xlink" content-type="arpha" xlink:type="simple">6E4644CC-46F7-5B0C-BABB-266F32EED731</object-id><label>Figure 1.</label><caption><p>Sampling localities and distribution of <italic><tp:taxon-name><tp:taxon-name-part taxon-name-part-type="genus" reg="Plectorhinchus">Plectorhinchus</tp:taxon-name-part> <tp:taxon-name-part taxon-name-part-type="species" reg="makranensis">makranensis</tp:taxon-name-part></tp:taxon-name></italic> sp. nov. (stars), <italic><tp:taxon-name><tp:taxon-name-part taxon-name-part-type="genus" reg="Plectorhinchus">P.</tp:taxon-name-part> <tp:taxon-name-part taxon-name-part-type="species" reg="schotaf">schotaf</tp:taxon-name-part></tp:taxon-name></italic> (squares) and <italic><tp:taxon-name><tp:taxon-name-part taxon-name-part-type="genus" reg="Plectorhinchus">P.</tp:taxon-name-part> <tp:taxon-name-part taxon-name-part-type="species" reg="sordidus">sordidus</tp:taxon-name-part></tp:taxon-name></italic> (circles) across the Western Indian Ocean. Red star: Beris (type locality).</p></caption><graphic xmlns:xlink="http://www.w3.org/1999/xlink" xlink:href="zookeys-980-141-g001.jpg" position="float" orientation="portrait" xlink:type="simple" id="oo_468311.jpg"><uri content-type="original_file" xlink:type="simple">https://binary.pensoft.net/fig/468311</uri></graphic></fig><fig id="F2" position="float" orientation="portrait"><object-id xmlns:xlink="http://www.w3.org/1999/xlink" content-type="doi" xlink:type="simple">10.3897/zookeys.980.50934.figure2</object-id><object-id xmlns:xlink="http://www.w3.org/1999/xlink" content-type="arpha" xlink:type="simple">B227F95F-628E-53ED-A648-4CB424C1E857</object-id><label>Figure 2.</label><caption><p>Molecular phylogenetic tree showing <italic><tp:taxon-name><tp:taxon-name-part taxon-name-part-type="genus" reg="Plectorhinchus">P.</tp:taxon-name-part> <tp:taxon-name-part taxon-name-part-type="species" reg="makranensis">makranensis</tp:taxon-name-part></tp:taxon-name></italic> sp. nov. and other congeners based on two mitochondrial genes Cyt <italic>b</italic> and <abbrev xmlns:xlink="http://www.w3.org/1999/xlink" xlink:title="cytochrome oxidase subunit" id="ABBRID0ERVAE" xlink:type="simple">COI</abbrev> (total length 1672 bp). Supporting values of nodes: black circles (<abbrev xmlns:xlink="http://www.w3.org/1999/xlink" xlink:title="maximum likelihood" id="ABBRID0EVVAE" xlink:type="simple">ML</abbrev> bootstrap BP ≥ 70% and <abbrev xmlns:xlink="http://www.w3.org/1999/xlink" xlink:title="Bayesian inference" id="ABBRID0EZVAE" xlink:type="simple">BI</abbrev> probability PP ≥ 0.95), orange circles on nodes support by <abbrev xmlns:xlink="http://www.w3.org/1999/xlink" xlink:title="maximum likelihood" id="ABBRID0E4VAE" xlink:type="simple">ML</abbrev> (BP ≥ 70%) but not by <abbrev xmlns:xlink="http://www.w3.org/1999/xlink" xlink:title="Bayesian inference" id="ABBRID0EBWAE" xlink:type="simple">BI</abbrev> (PP ≥ 0.95), gray circles on nodes support by <abbrev xmlns:xlink="http://www.w3.org/1999/xlink" xlink:title="Bayesian inference" id="ABBRID0EFWAE" xlink:type="simple">BI</abbrev> (PP ≥ 0.95) but not by <abbrev xmlns:xlink="http://www.w3.org/1999/xlink" xlink:title="maximum likelihood" id="ABBRID0EJWAE" xlink:type="simple">ML</abbrev> (BP ≥ 70%). Bar at the side of the tree represents the results of the analyses of species delimitation. Red font: sequences of this study, <abbrev xmlns:xlink="http://www.w3.org/1999/xlink" xlink:title="cytochrome oxidase subunit" id="ABBRID0ENWAE" xlink:type="simple">COI</abbrev> (first), Cyt <italic>b</italic> (second).</p></caption><graphic xmlns:xlink="http://www.w3.org/1999/xlink" xlink:href="zookeys-980-141-g002.jpg" position="float" orientation="portrait" xlink:type="simple" id="oo_468312.jpg"><uri content-type="original_file" xlink:type="simple">https://binary.pensoft.net/fig/468312</uri></graphic></fig><fig id="F6" position="float" orientation="portrait"><object-id xmlns:xlink="http://www.w3.org/1999/xlink" content-type="doi" xlink:type="simple">10.3897/zookeys.980.50934.figure6</object-id><object-id xmlns:xlink="http://www.w3.org/1999/xlink" content-type="arpha" xlink:type="simple">390F19BB-14DD-53FA-A7CA-97954AF20010</object-id><label>Figure 6.</label><caption><p><bold>A</bold><italic><tp:taxon-name><tp:taxon-name-part taxon-name-part-type="genus" reg="Plectorhinchus">Plectorhinchus</tp:taxon-name-part> <tp:taxon-name-part taxon-name-part-type="species" reg="schotaf">schotaf</tp:taxon-name-part></tp:taxon-name></italic><named-content xmlns:xlink="http://www.w3.org/1999/xlink" content-type="dwc:institutional_code" xlink:type="simple">ZMFUM</named-content>-HA-104, 268.9 mm <abbrev xmlns:xlink="http://www.w3.org/1999/xlink" xlink:title="standard length" id="ABBRID0E25AG" xlink:type="simple">SL</abbrev>, Gulf of Oman: Jask, (Photo by E. Damadi) <bold>B</bold><italic><tp:taxon-name><tp:taxon-name-part taxon-name-part-type="genus" reg="Plectorhinchus">P.</tp:taxon-name-part> <tp:taxon-name-part taxon-name-part-type="species" reg="schotaf">schotaf</tp:taxon-name-part></tp:taxon-name></italic> BPBM 20766, 243 mm <abbrev xmlns:xlink="http://www.w3.org/1999/xlink" xlink:title="standard length" id="ABBRID0EM6AG" xlink:type="simple">SL</abbrev>, Red Sea: Port Sudan, (Photo by J.E. Randall) <bold>C</bold><italic><tp:taxon-name><tp:taxon-name-part taxon-name-part-type="genus" reg="Plectorhinchus">P.</tp:taxon-name-part> <tp:taxon-name-part taxon-name-part-type="species" reg="sordidus">sordidus</tp:taxon-name-part></tp:taxon-name></italic> SMF uncatalogued, 220 mm <abbrev xmlns:xlink="http://www.w3.org/1999/xlink" xlink:title="standard length" id="ABBRID0E46AG" xlink:type="simple">SL</abbrev>, Arabian Sea: Socotra, (Photo by S.V. Bogorodsky) <bold>D</bold><italic><tp:taxon-name><tp:taxon-name-part taxon-name-part-type="genus" reg="Plectorhinchus">P.</tp:taxon-name-part> <tp:taxon-name-part taxon-name-part-type="species" reg="sordidus">sordidus</tp:taxon-name-part></tp:taxon-name></italic> BPBM 21379, 228 mm <abbrev xmlns:xlink="http://www.w3.org/1999/xlink" xlink:title="standard length" id="ABBRID0EOABG" xlink:type="simple">SL</abbrev>, Gulf of Oman. (Photo: J.E. Randall).</p></caption><graphic xmlns:xlink="http://www.w3.org/1999/xlink" xlink:href="zookeys-980-141-g006.jpg" position="float" orientation="portrait" xlink:type="simple" id="oo_468316.jpg"><uri content-type="original_file" xlink:type="simple">https://binary.pensoft.net/fig/468316</uri></graphic></fig><supplementary-material xmlns:xlink="http://www.w3.org/1999/xlink" id="S1" position="float" orientation="portrait" xlink:type="simple"><object-id content-type="doi" xlink:type="simple">10.3897/zookeys.980.50934.suppl1</object-id><object-id content-type="arpha" xlink:type="simple">146759B8-8E83-5A49-B770-65A75A405197</object-id><label>Supplementary material 1</label><caption><p>Table S1</p></caption><statement content-type="dataType"><label>Data type</label><p>Molecular</p></statement><statement content-type="notes"><label>Explanation note</label><p>Net Sequence divergence obtained for CO1 (below diagonal) and for <abbrev xlink:title="Cytochrome b" id="ABBRID0EEVAI" xlink:type="simple">Cyt b</abbrev> (above diagonal).</p></statement><media xlink:href="zookeys-980-141-s001.ods" mimetype="application" mime-subtype="oleobject" position="float" orientation="portrait" xlink:type="simple" id="oo_468317.ods"><uri content-type="original_file" xlink:type="simple">https://binary.pensoft.net/file/468317</uri></media><permissions><license xlink:type="simple"><license-p>This dataset is made available under the Open Database License (http://opendatacommons.org/licenses/odbl/1.0/). The Open Database License (ODbL) is a license agreement intended to allow users to freely share, modify, and use this Dataset while maintaining this same freedom for others, provided that the original source and author(s) are credited.</license-p></license></permissions><attrib specific-use="authors">Ehsan Damadi, Faezeh Yazdani Moghaddam, Fereshteh Ghassemzadeh, Mehdi Ghanbarifardi</attrib></supplementary-material><supplementary-material xmlns:xlink="http://www.w3.org/1999/xlink" id="S2" position="float" orientation="portrait" xlink:type="simple"><object-id content-type="doi" xlink:type="simple">10.3897/zookeys.980.50934.suppl2</object-id><object-id content-type="arpha" xlink:type="simple">DC7ED764-F295-58FE-9C12-0D488C2E6099</object-id><label>Supplementary material 2</label><caption><p>Table S2</p></caption><statement content-type="dataType"><label>Data type</label><p>Morphological</p></statement><statement content-type="notes"><label>Explanation note</label><p>Meristic and morphometric data for all material examined of <italic><tp:taxon-name><tp:taxon-name-part taxon-name-part-type="genus" reg="Plectorhinchus">Plectorhinchus</tp:taxon-name-part> <tp:taxon-name-part taxon-name-part-type="species" reg="makranensis">makranensis</tp:taxon-name-part></tp:taxon-name></italic> sp. nov. (N = 16), <italic><tp:taxon-name><tp:taxon-name-part taxon-name-part-type="genus" reg="Plectorhinchus">P.</tp:taxon-name-part> <tp:taxon-name-part taxon-name-part-type="species" reg="schotaf">schotaf</tp:taxon-name-part></tp:taxon-name></italic> (N = 18) and <italic><tp:taxon-name><tp:taxon-name-part taxon-name-part-type="genus" reg="Plectorhinchus">P.</tp:taxon-name-part> <tp:taxon-name-part taxon-name-part-type="species" reg="sordidus">sordidus</tp:taxon-name-part></tp:taxon-name></italic> (N = 2) (holotype data for <italic><tp:taxon-name><tp:taxon-name-part taxon-name-part-type="genus" reg="Plectorhinchus">P.</tp:taxon-name-part> <tp:taxon-name-part taxon-name-part-type="species" reg="schotaf">schotaf</tp:taxon-name-part></tp:taxon-name></italic> and from <xref ref-type="bibr" rid="B29">Smith (1962)</xref>). All proportional measurements are given in % of <abbrev xlink:title="standard length" id="ABBRID0ESXAI" xlink:type="simple">SL</abbrev> and <abbrev xlink:title="head length" id="ABBRID0EWXAI" xlink:type="simple">HL</abbrev>. Characters in bold show differences between <italic><tp:taxon-name><tp:taxon-name-part taxon-name-part-type="genus" reg="Plectorhinchus">P.</tp:taxon-name-part> <tp:taxon-name-part taxon-name-part-type="species" reg="makranensis">makranensis</tp:taxon-name-part></tp:taxon-name></italic> sp. nov. and two other species (p &lt; 0.05).</p></statement><media xlink:href="zookeys-980-141-s002.ods" mimetype="application" mime-subtype="oleobject" position="float" orientation="portrait" xlink:type="simple" id="oo_468318.ods"><uri content-type="original_file" xlink:type="simple">https://binary.pensoft.net/file/468318</uri></media><permissions><license xlink:type="simple"><license-p>This dataset is made available under the Open Database License (http://opendatacommons.org/licenses/odbl/1.0/). The Open Database License (ODbL) is a license agreement intended to allow users to freely share, modify, and use this Dataset while maintaining this same freedom for others, provided that the original source and author(s) are credited.</license-p></license></permissions><attrib specific-use="authors">Ehsan Damadi, Faezeh Yazdani Moghaddam, Fereshteh Ghassemzadeh, Mehdi Ghanbarifardi</attrib></supplementary-material></tp:treatment-sec><ref-list><ref id="B29"><mixed-citation xmlns:xlink="http://www.w3.org/1999/xlink" xlink:type="simple"><person-group><name name-style="western"><surname>Smith</surname><given-names>JLB</given-names></name></person-group> (<year>1962</year>) <article-title>Fishes of the family <tp:taxon-name>Gaterinidae</tp:taxon-name> of the western Indian Ocean and the Red Sea with a résumé of all known Indo-Pacific species.</article-title><source>Ichthyological Bulletin Department of Ichthyology Rhodes University</source><volume>25</volume>: <fpage>469</fpage>–<lpage>502</lpage>.</mixed-citation></ref></ref-list></tp:taxon-treatment>
