# Supplementary material for: Plectorhinchus makranensis (Teleostei, Haemulidae), a new species of sweetlips from the Persian Gulf and the Gulf of Oman
Source: Zookeys. 2020 Oct 28;980:141–54. doi: 10.3897/zookeys.980.50934 (PMC7642193; doi:10.3897/zookeys.980.50934)
Supplement: Supplementary material 1 — Table S1 [file zookeys-980-141-s001.ods]

## Sheet: Sheet1
species	P. makranensis	P. schotaf	P. flavomaculatus	P. chubbi	P. sordidus	P. playfairi	P. unicolor	P. albovittatus	P. caeruleonothus	P. gaterinus	P. centurio	P. picus	P. chaetodonoides	P. diagrammus	P. polytaenia	P. lineatus	P. vittatus	P. cinctus	P. gibbosus	P. plagiodesmus	P. macrolepis
P. makranensis	0.06	4.78	12.6	17.15	16.65	16.79		16.48		16.77	16.87	16.86	15.07	16.86	16	18.65	18.33	16.95	18.44	17.83	18.1
P. schotaf	5.11		11.67	15.52	15.74	16.23		16.01		17.06	17.31	17.69	15.3	16.71	15.3	18.21	17.66	16.32	18.61	16.36	18.32
P. flavomaculatus	11.42	11.59		15.55	13.89	14.79		16.24		15.38	13.39	14.34	12.71	13.97	15.29	17.64	15.82	15.84	18.39	16.4	17.72
P. chubbi	19.5	18.47	15.86		3.5	5.12		15.95		16.46	14.17	17.23	15.5	16.74	16.93	17.69	17.95	16.76	19.42	17.71	18.44
P. sordidus	19.64	18.65	15.6	3.42		4.64		15.74		16.84	14.29	16.51	14.62	17.29	16	17.53	17.29	16.23	18.39	17.09	18.15
P. playfairi	18.82	18.07	15.04	4.73	5.92			16.44		16.67	14.16	15.92	14.91	16.76	16.35	17.89	17.43	17	18.12	17.7	18.56
P. unicolor	17.3	17.03	13.63	5.6	5.89	5.16
P. albovittatus	17.06	16.95	16.88	15.58	16.36	13.92	13.71			12.92	12.65	13.63	11.7	10.67	13.11	14	12.98	16.47	16.19	16.14	15.86
P. caeruleonothus	15.45	16.77	14.6	15.56	16.34	14.06	14.03	2.32
P. gaterinus	20.32	19.33	19.5	14.79	16.87	15.91	15.8	11.53	10.95		15.07	14.74	14.15	11.59	11.26	16.51	12.16	14.94	15.72	15.86	17.32
P. centurio	19.17	17.95	17.65	15.07	16.04	15.36	14.45	12.72	12.22	14.6		13.12	10.75	12.64	14.23	13.03	13.51	16.46	15.9	16.71	16.82
P. picus	17.39	17.15	17.21	15.07	16.34	15.11	15.9	12.62	12.7	13.24	8.96		8.45	8.82	11.7	12.91	12.76	19.02	17.22	18.29	17.91
P. chaetodonoides	19.03	19.46	18.52	15.07	16.21	15.34	16.23	12.05	10.46	13.32	8.95	8.12		9.86	10.9	16.64	11.32	15.21	16.39	14.84	16.85
P. diagrammus	17.74	17.48	18.24	15.07	15.3	14.58	14.75	11.57	11.54	15.25	10.08	11.65	10.2		6.76	8.94	7.52	9.9	15.61	16.36	16.98
P. polytaenia	17.63	17.98	17.44	15.07	17.17	15.8	15.2	11.74	12.28	12.98	11.45	9.65	9.75	9.58		9.96	9.72	15.58	15.73	15.74	16.9
P. lineatus	17.89	16.95	16.88	15.07	16.19	15.77	15.27	11.81	11.3	12.86	9.84	11.78	9.02	8.66	7.25		12.95	17.74	19.99	17.41	19.65
P. vittatus	18.29	17.17	16.19	15.07	15.97	15.3	15.25	11.43	11.51	13.12	10.61	11.35	10.45	9.11	9.49	8.03		15.52	16.94	15.65	16.63
P. cinctus	20.29	20.21	17.1	15.07	17.71	15.81	15.62	15.69	14.47	16.4	17.84	16.46	16.8	16.5	16.12	15.28	13.58		11.21	11.32	12.75
P. gibbosus	18.83	17.89	19.47	15.07	20.31	18.42	19.12	14.15	13.86	15.49	17.64	17.75	17.79	16.17	16.36	17.49	16.97	12.1		10.25	13.22
P. plagiodesmus	19.15	20.26	18.84	15.07	19.9	16.9	17.55	16.76	15.5	16.81	19.32	17.3	18.34	17.22	15.82	18.32	16.31	12.27	14.25		12.8
P. macrolepis	19.06	21.83	20.29	15.07	18.38	17.4	17.4	14.1	13.66	15.95	20.71	20.66	16.31	17.84	15.27	17.31	17.77	15.92	16.04	12.41
