# Supplementary material for: Plectorhinchus makranensis (Teleostei, Haemulidae), a new species of sweetlips from the Persian Gulf and the Gulf of Oman
Source: Zookeys. 2020 Oct 28;980:141–54. doi: 10.3897/zookeys.980.50934 (PMC7642193; doi:10.3897/zookeys.980.50934)
Supplement: Supplementary material 2 — Table S2 [file zookeys-980-141-s002.ods]

## Sheet: Sheet1
	P. makranensis (N=16)				P. schotaf (N=18)			P. sordidus (N=2)
Characters	Holotype	Paratypes			Other material			Other material
Meristic		Range	Mean	S.D	Holotype	Range	Mean	S.D	Holotype	Range	Mean	S.D
Dorsal-fin rays	XII,19	XII,18-20	12,19	0,0.73	XII,20	XII,19-21	12,19.9	0,0.26	XII,18	XII,17-18	12, 17.5	0,0.7
Anal-fin rays	III,7	III,7-8	3,7.6	0,0.51	III,7	III,7-8	3,7.3	0,0.41	III,8	III,7-8	3, 7.5	0,0.7
Pectoral-fin rays	17	16-17	16.1	0.34	17	16-17	16.2	0.26	17	17	17	0
Gill rakers	12,17	10-12 + 16-17 (26-29)	11.5,16.6 (28.4)	0.81,0.44 (0.88)	-	11-14+16-18 (27-31)	13.1,16.4 (24.9)	0.77,0.63 (1)	10,16	9-11+15-16 (24-26)	10,15.5 (25)	0,0.7 (0.7)
Lateral-line tubed scales	56	55-57	55.3	0.7	54	55-57	55.9	1.1	48	50-55	52.5	0.7
Transverse scale rows	11,17	10-11,17-18	10.7,17.7	0.44,0.47	10,18	11,18-20	11,19.9	0,0.82	-	10,16-17	10,16.5	0,0.7
Circumpeduncular scale rows	30	30-31	30.6	0.5	-	32-34	33.1	0.47	-	29-30	29.5	0.7
Morphometric		N=15				N=13				N=2
Total length	277.3	230.2-357.7	294.6			283.9-407.7	320.2			102.3-302.8	244.7
Standard length (mm)	246.5	141.2-301.1	243.2			234.4-348.4	276.1			81.3-250.1	188.3
Body width	15.8	15.0-16.3	15.9	0.4		14.2-16.5	15.2	1		16.1-16.9	16.4	0.4
Body depth	38.5	33.9-39.3	37.2	1.5		33.6-38.7	34.9	1.7		37-39.4	37.9	1.3
Head length (HL)	28.6	25.9-29.6	28.4	1.1		25.9-28.6	27.3	0.9		28.6-30.4	26.4	0.8
Upper jaw length	9.4	8.2-9.8	9	0.4		8.2-9.4	8.6	0.5		7.9-8.5	8.2	0.3
Orbit diameter	8.3	6.6-8.9	7.8	0.8		6.7-7.9	6.9	0.5		9.8-10.3	10.1	0.3
Interorbital width	8.9	7.2-9.9	9.1	0.7		8.3-9.5	8.7	0.5		9.6-9.8	9.7	0.1
Snout tip to posterior eye margin	17.7	17.1-19.3	18.2	0.7		12.6-15.8	13.9	1.1		18.1-18.5	18.3	0.2
Caudal-peduncle depth	11.4	11.1-12.6	11.8	0.3		11.7-12.9	11.9	0.4		10.8-11.8	11.3	0.5
Caudal-peduncle length	19.6	19.2-21.3	19.8	0.6		20.1-22.6	20.4	0.6		17.1-17.9	17.5	0.4
Spinous dorsal-fin base	32.4	30.2-33.5	32.2	1		28.0-31.2	29.8	1		32.5-33.6	32.9	0.6
Soft dorsal-fin base	28.6	27.6-29.4	28.5	0.9		32.0-33.2	32.1	0.6		27-28.4	27.5	0.8
First dorsal-fin spine length	4.7	4.0-4.9	4.4	0.3		4.1-5.0	4.3	0.4		4.2-5.8	4.8	0.9
Second dorsal-fin spine length	7.7	7.0-8.7	7.6	0.4		8.3-9.7	8.6	0.6		8.4-8.9	8.6	0.3
Third dorsal-fin spine length	10.1	8.1-10.8	9.6	0.6		10.2-11.5	10.7	0.5		10.4-10.7	10.2	0.1
Fourth dorsal-fin spine length	10.2	9.5-11.5	10.3	0.6		10.6-12.0	10.9	0.7		11.2-11.9	11.5	0.3
Fifth dorsal-fin spine length	10.7	9.6-13.2	10.5	0.9		10.3-13.6	11	1		11.8-12.6	12.3	0.4
Longest dorsal-fin ray	9.1	7.4-9.7	8.2	0.7		8.6-10.9	8.9	0.9		8.2-8.4	8.3	0.1
Caudal-fin length	15.4	14.3-17.9	16.9	0.8		14.3-17.3	14.9	0.9		17.2-18.4	17.8	0.6
Pectoral-fin length	18.5	18.1-20.3	19.3	0.7		17.0-19.9	18.6	0.7		20.1-21.8	20.7	0.9
Pelvic-fin length	19.5	18.2-20.0	19	0.7		18.5-20.0	18.8	0.8		19.8-20.9	20.3	0.5
Anal-fin base	11	10.1-12.8	11.1	0.5		10.0-12.0	10.8	0.7		11.5-12.5	12.1	0.5
Per cent of HL
Orbit diameter	28.6	27.5-32.1	27.3	0.8		24.2-27.8	26.6	0.4		35.5-37.2	37.8	0.2
